# Supplementary material for: Smear positivity in paediatric and adult tuberculosis: systematic review and meta-analysis
Source: BMC Infect Dis. 2016 Jun 13;16:282. doi: 10.1186/s12879-016-1617-9 (PMC4906576; doi:10.1186/s12879-016-1617-9)
Supplement: Additional file 2 — Table of additional details for included studies. (XLSX 52 kb) [file 12879_2016_1617_MOESM2_ESM.xlsx]

## Sheet: Sheet1
Authors	First Author Last Name	Title	Journal	Publication Year	Data Collection Start Year	Data Collection Start Month	Data Collection End Year	Data Collection End Month	Multiple Countries?	Participants' Country of Residence	Contact Tracing/Active Case Finding	Patient Population	Age Cutoffs (Child)	Number Children Diagnosed with Active TB	Number Adults Diagnosed with Active TB	Age Measured As	Mean (Median) Age Children Diagnosed with Active TB	SD (IQR) Age Children Diagnosed with Active TB	Mean (Median) Age Adults Diagnosed with Active TB	SD (IQR) Age Adults Diagnosed with Active TB	Number of Known HIV-Positive Children Diagnosed with Active TB	Number of Known HIV-Negative Children Diagnosed with Active TB	Number of Known HIV-Positive Adults Diagnosed with Active TB	Number of Known HIV-Negative Adults Diagnosed with Active TB	Number of Children: Previously Treated TB Cases	Number of Children: New Treated TB Cases	Number of Adults: Previously Treated TB Cases	Number of Adults: New TB Cases	Number of Children Diagnosed with Active TB with Positive BCG History	Number of Children Diagnosed with Active TB with Negative BCG History	Number of Adults Diagnosed with Active TB with Positive BCG History	Number of Adults Diagnosed with Active TB with Negative BCG History	Description of Smear Procedure (e.g. # smears needed for "smear positive")	Xray used in diagnosis?	Culture used in diagnosis?	Clinical signs/sympoms used in diagnosis?	Histopathology used in diagnosis?	Extraordinary Effort to Diagnose TB?	Number of children diagnosed with pulmonary TB	Number of adults diagnosed with pulmonary TB	Pulmonary TB includes pulmonary and extrapulmonary?	Number of children diagnosed with extra-pulmonary TB	Number of adults diagnosed with extra-pulmonary TB	Extrapulmonary TB includes pulmonary and extrapulmonary?	Number of children diagnosed with pulmonary and extrapulmonary TB	Number of adults diagnosed with pulmonary and extrapulmonary TB	Number of children unspecified pulmonary or extrapulmonary TB	Number of adults unspecified pulmonary or extrapulmonary TB	Number of Children with Positive Culture
A. Mukherjee, R. Chowdhury, R. Singla, I. Saha, R. Dutta, T. Das	Mukherjee	Comparison between childhood and adult tuberculosis in a rural tuberculosis unit of West Bengal: A retrospective study	Lung India	2014	2008	January	2011	December	No	India	No	Both/Unclear	0-14	49	1182	NA	NA	NA	NA	NA	NA	NA	NA	NA	0	49	0	1182	NA	NA	NA	NA	NA	Unclear	Unclear	Unclear	Unclear	No	15	975	Unclear	20	205	Unclear	NA	NA	14	2	NA
C. Henegar, F. Behets, K. Vanden Driessche, M. Tabala, A. Van Rie	Henegar	Impact of HIV on clinical presentation and outcomes of tuberculosis treatment at primary care level	Int J Tuberc Lung Dis	2013	2006	January	2007	May	No	Democratic Republic of Congo	No	Outpatient	0-15	830	5685	Mean and CI	6.9	6.5-7.2	34.9	34.5-35.2	59	642	933	4257	14	816	734	4940	564	210	4546	982	Smear positive: at least 2 samples positive for AFB, smear negative: at least 8 of 9 AFB negative	No	No	Yes	No	No	453	4757	Unclear	377	928	Unclear	NA	NA	0	0	NA
B. Getahun, G. Ameni, G. Medhin, S. Biadgilign	Getahun	Treatment outcome of tuberculosis patients under directly observed treatment in Addis Ababa, Ethiopia	Braz J Infect Dis	2013	2004	December	2009	March	No	Ethiopia	No	Outpatient	0-14	459	5991	NA	NA	NA	NA	NA	NA	NA	NA	NA	NA	NA	NA	NA	NA	NA	NA	NA	The first type was smear-positive pulmonary TB (PTB+) and it was identified if a patient had at least two initial sputum smear examinations positive for AFB by direct microscopy, or one initial smear-positive examination for AFB by direct microscopy and a positive culture, or a patient has one initial smear-positive examination for AFB by direct microscope and radiographic abnormalities consisten…	Yes	Yes	Yes	Yes	No	226	3613	Unclear	233	2378	Unclear	NA	NA	0	0	NA
T. Lopez, M. Moreno, F. Salvador, A. Zacarias, R. de Carvalho, E. Tomas, G. Estevao, A.N. Eugenio, J. Burgos, E. Sulleiro, I. Molina, V. Falco	Lopez	Tuberculosis diagnosed in a rural setting in Angola. Accuracy of follow-up sputum smears to predict outcome	Pathog Glob Health	2013	2009	January	2010	August	No	Angola	No	Both/Unclear	0-14	428	997	NA	NA	NA	NA	NA	13	305	81	882	4	418	133	841	NA	NA	NA	NA	3 sputum samples, unclear how many must be positive	No	No	Yes	Unclear	No	401	966	Unclear	NA	NA	Unclear	NA	NA	NA	NA	NA
S. Batra, A. Ayaz, A. Murtaza, S. Ahmad, R. Hasan, R. Pfau	Batra	Childhood tuberculosis in household contacts of newly diagnosed TB patients	PLoS One	2012	2008	January	2010	December	No	Pakistan	Kids Only	Outpatient	0-14	121	1994	Mean and SD	11.7	2.8	NA	NA	NA	NA	NA	NA	NA	NA	NA	NA	NA	NA	NA	NA	3 sputum samples, unclear how many must be positive	Yes	Unclear	Yes	Yes	Yes	89	1674	Unclear	32	320	Unclear	NA	NA	0	0	NA
C. Feldacker, H. Tweya, O. Keiser, R. Weigel, M. Kalulu, L. Fenner, M. Egger, E. Manda, J.B. Mwafilaso, C. Kamba, S. Phiri	Feldacker	Characteristics of adults and children diagnosed with tuberculosis in Lilongwe, Malawi: findings from an integrated HIV/TB clinic	Trop Med Int Health	2012	2008	January	2010	December	No	Malawi	No	Outpatient	0-14	338	10143	NA	NA	NA	NA	NA	148	190	6748	3395	19	318	1060	9051	NA	NA	NA	NA	NA	Yes	Unclear	Yes	Yes	No	245	7919	Unclear	54	1970	Unclear	NA	NA	39	254	NA
R. Wood, S.D. Lawn, J. Caldwell, R. Kaplan, K. Middelkoop, L.G. Bekker	Wood	Burden of new and recurrent tuberculosis in a major South African city stratified by age and HIV-status	PLoS One	2011	2009	NA	2009	NA	No	South Africa	No	Both/Unclear	0-14	3968	25510	NA	NA	NA	NA	NA	519	2181	12713	10327	NA	3863	NA	17833	NA	NA	NA	NA	at lest one direct sputum smear positive, unclear denom	Unclear	Yes	Unclear	Unclear	No	NA	NA	Unclear	NA	NA	Unclear	NA	NA	NA	NA	NA
D. Behera, P.P. Sharma	Behera	A retrospective study of seasonal variation in the number of cases diagnosed at a tertiary care tuberculosis hospital	Indian J Chest Dis Allied Sci	2011	2002	April	2008	March	No	India	No	Outpatient	0-14	2549	25612	NA	NA	NA	NA	NA	NA	NA	NA	NA	NA	NA	NA	NA	NA	NA	NA	NA	3 sputum samples, unclear how many must be positive	Unclear	Unclear	Unclear	Unclear	No	1307	19122	Unclear	1242	6490	Unclear	NA	NA	0	0	NA
N.B. Hoa, C. Wei, C. Sokun, J.M. Lauritsen, H.L. Rieder	Hoa	Characteristics of tuberculosis patients at intake in Cambodia, two provinces in China, and Viet Nam	BMC Public Health	2011	2003 (Cambodia) 2004 (China and Vietnam)	NA	2004 (Cambodia) 2005 (China and Vietnam)	NA	Yes	China Cambodia Vietnam	No	Both/Unclear	0-14	360	37272	NA	NA	NA	NA	NA	NA	NA	NA	NA	2	202	2629	29917	NA	NA	NA	NA	NA	Unclear	Unclear	Unclear	Unclear	No	204	32546	Unclear	141	2063	Unclear	NA	NA	15	2663	NA
C. Lienhardt, K. Fielding, A.A. Hane, A. Niang, C.T. Ndao, F. Karam, H. Fletcher, F. Mbow, J.F. Gomis, R. Diadhiou, M. Toupane, T. Dieye, S. Mboup	Lienhardt	Evaluation of the prognostic value of IFN-gamma release assay and tuberculin skin test in household contacts of infectious tuberculosis cases in Senegal	PLoS One	2010	2004	March	2006	April	No	Senegal	Yes	Outpatient	0-15	6	46	Median and Range	14	0-15	27	16-70	NA	NA	NA	NA	NA	NA	NA	NA	NA	NA	NA	NA	2 smears collected	Yes	Yes	Yes	Unclear	Yes	5	38	No	0	7	No	1	1	0	0	3
J.M. Ramos, F. Reyes, A. Tesfamariam	Ramos	Childhood and adult tuberculosis in a rural hospital in Southeast Ethiopia: a ten-year retrospective study	BMC Public Health	2010	1998	NA	2007	NA	No	Ethiopia	No	Both/Unclear	0-14	1029	1194	NA	NA	NA	NA	NA	4	51	34	191	7	1003	41	1123	NA	NA	NA	NA	smear positive if 2/3 smears pos	Yes	Unclear	Yes	Yes	No	688	773	Unclear	341	421	Unclear	NA	NA	0	0	NA
D. Jackson-Sillah, P.C. Hill, A. Fox, R.H. Brookes, S.A. Donkor, M.D. Lugos, S.R. Howie, K.R. Fielding, A. Jallow, C. Lienhardt, T. Corrah, R.A. Abegbola, K.P. McAdam	Jackson-Sillah	Screening for tuberculosis among 2381 household contacts of sputum-smear-positive cases in The Gambia	Trans R Soc Trop Med Hyg	2007	2002	June	2004	August	No	The Gambia	Yes	Outpatient	0-14	16	17	Median and Range	8	1.6-14	26	15-80	NA	NA	NA	NA	NA	NA	NA	NA	NA	NA	NA	NA	NA	Yes	Yes	Yes	Unclear	Yes	13	17	Unclear	3	0	Unclear	NA	NA	0	0	7
H.A. Khazaei, N. Rezaei, G.R. Bagheri, M.A. Dankoub, K. Shahryari, A. Tahai, M. Mahmoudi	Khazaei	Epidemiology of tuberculosis in the Southeastern Iran	Eur J Epidemiol	2005	1998	NA	2002	NA	No	Iran	No	Both/Unclear	0-14	163	2442	NA	NA	NA	NA	NA	NA	NA	NA	NA	NA	NA	NA	NA	NA	NA	NA	NA	smear positive: 2 positive sputum smears or one positive sputumsmear + suspicious CXR. smear negative: clinical signs or CXR but no posiitve smears	Yes	Unclear	Yes	Yes	No	83	1950	Yes	80	492	No	NA	NA	0	0	NA
A.D. Harries, N.J. Hargreaves, S.M. Graham, C. Mwansambo, P. Kazembe, R.L. Broadhead, D. Maher, F.M. Salaniponi	Harries 1	Childhood tuberculosis in Malawi: nationwide case-finding and treatment outcomes	Int J Tuberc Lung Dis	2002	1998	January	1998	December	No	Malawi	No	Both/Unclear	0-14	2739	20243	NA	NA	NA	NA	NA	NA	NA	NA	NA	25	2714	NA	NA	NA	NA	NA	NA	3 sputum samples, unclear how many must be positive	Yes	Unclear	Yes	Yes	No	1931	15984	Yes	808	4259	No	NA	NA	0	0	NA
P.Y. Norval, K.K. San, T. Bakhim, D.N. Rith, D.I. Ahn, L. Blanc	Norval	DOTS in Cambodia. Directly observed treatment with short-course chemotherapy	Int J Tuberc Lung Dis	1998	1996	NA	1996	NA	No	Cambodia	No	Both/Unclear	0-14	150	6876	NA	NA	NA	NA	NA	NA	NA	NA	NA	NA	NA	NA	NA	NA	NA	NA	NA	at least 3 smears taken, unclear how many must be positive	Unclear	Unclear	Unclear	Unclear	No	60	6292	Unclear	90	584	Unclear	NA	NA	0	0	NA
A.D. Harries, C. Parry, L. Nyongonya Mbewe, S.M. Grahan, H.M. Daley, D. Maher, F.M. Salaniponi, D.S. Nyangulu	Harries 2	The pattern of tuberculosis in Queen Elizabeth Central Hospital, Blantyre, Malawi: 1986-1995	Int J Tuberc Lung Dis	1997	1986	January	1995	December	No	Malawi	No	Both/Unclear	0-14	4691	14686	NA	NA	NA	NA	NA	67	38	683	264	NA	NA	NA	NA	NA	NA	NA	NA	3 smears taken, unclear how many positie	Yes	Unclear	Yes	Yes	No	3726	10601	Yes	965	4084	No	NA	NA	0	1	NA
S. Capewell, A.G. Leitch	Capewell	The value of contact procedures for tuberculosis in Edinburgh	Br J Dis Chest	1984	1977	January	1981	December	No	United Kingdom	Yes	Outpatient	0-14	28	50	NA	NA	NA	NA	NA	NA	NA	NA	NA	NA	NA	NA	NA	NA	NA	NA	NA	NA	Yes	Yes	Unclear	Unclear	Yes	26	50	Unclear	2	0	Unclear	NA	NA	0	0	NA
British Thoracic Association	British Thoracic Association A	A study of a standardised contact procedure in tuberculosis. Report by the Contact Study Sub-Committee of The Research Committee of the British Thoracic Association	Tubercle	1978	1973	September	1974	May	No	United Kingdom	No	Outpatient	0-14	123	1114	NA	NA	NA	NA	NA	NA	NA	NA	NA	NA	NA	NA	NA	NA	NA	NA	NA	NA	Unclear	Yes	Unclear	Yes	No	89	846	Unclear	34	268	Unclear	NA	NA	0	0	25
British Thoracic Association	British Thoracic Association B	A study of a standardised contact procedure in tuberculosis. Report by the Contact Study Sub-Committee of The Research Committee of the British Thoracic Association	Tubercle	1978	1973	September	1976	NA	No	United Kingdom	Yes	Outpatient	0-14	65	98	NA	NA	NA	NA	NA	NA	NA	NA	NA	NA	NA	NA	NA	NA	NA	NA	NA	NA	Yes	Yes	Yes	Yes	Yes	63	87	Unclear	2	11	Unclear	NA	NA	0	0	NA
M. Tagaro, A.D. Harries, B. Kool, S. Ram, K. Viney, B. Marais, L. Tarivonda	Tagaro	Tuberculosis case burden and treatment outcomes in children, adults and older adults, Vanuatu, 2007-2011	Public Health Action	2014	2007	NA	2011	NA	No	Vanuatu	No	Both/Unclear	0-14	136	432	NA	NA	NA	NA	NA	NA	NA	NA	NA	0	136	0	432	NA	NA	NA	NA	Patients with acid-fast ba- cilli (AFB) in at least one sputum specimen (of 3) are diagnosed with smear-positive PTB	Yes	Unclear	Yes	Unclear	No	34	294	Unclear	102	138	Unclear	NA	NA	0	0	NA
S. Rama Prakasha, G. Suresh, I.P. Dsa, S. Ganesh Kumar, R. Rao, M. Shetty	Rama Prakasha	A study of clinical characteristics and trend of different types of tuberculosis in coastal South India	Annals of Tropical Medicine and Public Health	2012	1995	January	2010	December	No	India	No	Both/Unclear	0-14	68	990	NA	NA	NA	NA	NA	NA	NA	NA	NA	NA	NA	NA	NA	NA	NA	NA	NA	TB in a patient with at least two sputum smear examinations positive for AFB or one sputum smear examination positive for AFB along with radiological abnormalities consistent with active pulmonary TB. Since 1 st April, 2009, the number of specimen required for diagnosis of smear-positive pulmonary TB is two, with one of them being a morning sputum specimen. One specimen positive out of the two is…	Yes	Yes	Yes	Yes	No	NA	NA	Yes	NA	NA	No	NA	NA	NA	NA	NA
[truncated: 61 more columns]
